# Supplementary material for: Construction of Whole Genomes from Scaffolds Using Single Cell Strand-Seq Data
Source: Int J Mol Sci. 2021 Mar 31;22(7):3617. doi: 10.3390/ijms22073617 (PMC8037727; doi:10.3390/ijms22073617)
Supplement: Supplementary file 1 [file ijms-22-03617-s001.zip]

Archive with 10 entries (9 files):
- Hills et al - Supplementary Information/
- Hills et al - Supplementary Information/SI Figure 1.tif
- Hills et al - Supplementary Information/SI Figure 2.tif
- Hills et al - Supplementary Information/SI Figure 3.tif
- Hills et al - Supplementary Information/SI Figure 4.tif
- Hills et al - Supplementary Information/SI Figure 5.tif
- Hills et al - Supplementary Information/SI Figure 6.png
- Hills et al - Supplementary Information/SI Figure 7.tif
- Hills et al - Supplementary Information/Supplementary Information Dec 24 VLPL.docx
- Hills et al - Supplementary Information/Thumbs.db
